# Supplementary material for: Evaluation of Bacillus spp. as Potent Probiotics with Reduction in AHPND-Related Mortality and Facilitating Growth Performance of Pacific White Shrimp (Litopenaeus vannamei) Farms
Source: Microorganisms. 2023 Aug 29;11(9):2176. doi: 10.3390/microorganisms11092176 (PMC10537061; doi:10.3390/microorganisms11092176)
Supplement: Supplementary file 1 [file microorganisms-11-02176-s001.zip]

Archive with 1 entries (1 files):
- microorganisms-2518665-supplementary.pdf
